# Supplementary material for: Problem-Based Learning Discussion to Introduce Quality Improvement to Residents in the Perioperative Setting
Source: MedEdPORTAL. 2021 Nov 29;17:11198. doi: 10.15766/mep_2374-8265.11198 (PMC8627916; doi:10.15766/mep_2374-8265.11198)
Supplement: Supplementary file 1 — Staff Feedback Questionnaire.docxPre-PBLD Learner Survey.docxCase Stem and Required Reading.docxPost-PBLD Learner Survey.docxModel Learning Discussion.docx [file mep_2374-8265.11198-s001.zip]

Archive with 6 entries (6 files):
- B. Pre-PBLD Learner Survey.docx
- C. Case Stem and Required Reading.docx
- D. Post-PBLD Learner Survey.docx
- E. Model Learning Discussion.docx
- A. Staff Feedback Questionnaire.docx
- Educational_Summary_Report_11198.pdf
